# Supplementary material for: First-in-Class Inhibitors of the Ribosomal Oxygenase MINA53
Source: J Med Chem. 2021 Nov 29;64(23):17031–50. doi: 10.1021/acs.jmedchem.1c00605 (PMC8667043; doi:10.1021/acs.jmedchem.1c00605)
Supplement: Supplementary file 2 — jm1c00605_si_002.csv [file jm1c00605_si_002.csv]

Name	Alternative Name	Smiles
1	MC2230	SC1=NC=C(C(O)=O)C(O)=N1
2	MC2209	CSC1=NC=C(C(O)=O)C(O)=N1
3	MC2164	OC1=NC(SCCCC)=NC=C1C(O)=O
4	MC2314	OC1=NC(SCCCCC)=NC=C1C(O)=O
5	MC3359	OC1=NC(SCCCCCCCCC)=NC=C1C(O)=O
6	MC2320	OC1=NC(SCC2CCCCC2)=NC=C1C(O)=O
7	MC2200	OC1=NC(SCC2=CC=CC=C2)=NC=C1C(O)=O
8	MC3095	O=C(C1=CC=CC=C1)CSC2=NC=C(C(O)=O)C(O)=N2
9	MC3098	OC1=NC(SCCC2=CC=CC=C2)=NC=C1C(O)=O
10	MC2204	OC1=NC(SCCCC2=CC=CC=C2)=NC=C1C(O)=O
11	MC3234	OC1=NC(SCCCCC2=CC=CC=C2)=NC=C1C(O)=O
12	MC2213	OC1=NC(S/C=C/C(OCC)=O)=NC=C1C(O)=O
13	MC2223	OC1=NC(S/C=C/C(O)=O)=NC=C1C(O)=O
